# Supplementary material for: cMetS Based on Z-Scores as an Accurate and Efficient Scoring System to Determine Metabolic Syndrome in Spanish Adolescents
Source: J Pers Med. 2022 Dec 21;13(1):10. doi: 10.3390/jpm13010010 (PMC9865991; doi:10.3390/jpm13010010)
Supplement: Supplementary file 1 [file jpm-13-00010-s001.zip]

Archive with 1 entries (1 files):
- jpm-2016604-supplementary.pdf
